# Supplementary material for: The Long-Term Effect of Maternal Iron Levels in the Second Trimester on Mild Thinness among Preschoolers: The Modifying Effect of Small for Gestational Age
Source: Nutrients. 2023 Sep 11;15(18):3939. doi: 10.3390/nu15183939 (PMC10535896; doi:10.3390/nu15183939)
Supplement: Supplementary file 1 [file nutrients-15-03939-s001.zip]

Archive with 1 entries (1 files):
- nutrients-2576083-supplementary.pdf
